# Supplementary material for: Integrating Network Pharmacology and Experimental Validation to Explore the Key Mechanism of Gubitong Recipe in the Treatment of Osteoarthritis
Source: Comput Math Methods Med. 2022 Jun 8;2022:7858925. doi: 10.1155/2022/7858925 (PMC9200584; doi:10.1155/2022/7858925)
Supplement: Supplementary Materials — Supplementary Table 1: the number of compounds contained in each botanical drug. Supplementary Table 2: the detailed information of compounds contained in GBT. Supplementary Table 3: the information of active compounds in GBT. [file 7858925.f1.zip]

Archive with 3 entries (3 files):
- Supplymentary Table 1 (1).docx
- Supplymentary Table 2 (1).docx
- Supplymentary Table 3 (1).docx
